# Supplementary material for: ﻿Taxonomic review of the subgenus Tatsipolia Benedek, Behounek, Floriani & Saldaitis of the genus Dasypolia Guenée with descriptions of two new species from southern Xizang, China (Insecta, Lepidoptera, Noctuidae)
Source: Zookeys. 2022 Aug 3;1115:187–98. doi: 10.3897/zookeys.1115.84527 (PMC9848661; doi:10.3897/zookeys.1115.84527)
Supplement: XML Treatment for Subgenus Tatsipolia [file zookeys.1115.84527-treatment1.xml]

<!DOCTYPE tp:taxon-treatment
  PUBLIC "-//TaxonX//DTD Taxonomic Treatment Publishing DTD v0 20100105//EN" "tax-treatment-NSO.dtd">
<tp:taxon-treatment xmlns:tp="http://www.plazi.org/taxpub"><tp:treatment-meta><kwd-group><label>Taxon classification</label><kwd>
                <named-content content-type="kingdom">Animalia</named-content>
              </kwd><kwd>
                <named-content content-type="order">Lepidoptera</named-content>
              </kwd><kwd>
                <named-content content-type="family">Noctuidae</named-content>
              </kwd></kwd-group><mixed-citation publication-type="journal"><person-group><name><surname>Chen</surname><given-names>Enyong</given-names></name><name><surname>Pan</surname><given-names>Zhaohui</given-names></name><name><surname>Volynkin</surname><given-names>Anton V.</given-names></name><name><surname>Saldaitis</surname><given-names>Aidas</given-names></name><name><surname>Benedek</surname><given-names>Balázs</given-names></name></person-group><article-title>﻿Taxonomic review of the subgenus <tp:taxon-name><tp:taxon-name-part taxon-name-part-type="genus" reg="Dasypolia"/><tp:taxon-name-part taxon-name-part-type="subgenus" reg="Tatsipolia">Tatsipolia</tp:taxon-name-part></tp:taxon-name> Benedek, Behounek, Floriani &amp; Saldaitis of the genus <italic><tp:taxon-name><tp:taxon-name-part taxon-name-part-type="genus" reg="Dasypolia">Dasypolia</tp:taxon-name-part></tp:taxon-name></italic> Guenée with descriptions of two new species from southern Xizang, China (<tp:taxon-name><tp:taxon-name-part taxon-name-part-type="class">Insecta</tp:taxon-name-part></tp:taxon-name>, <tp:taxon-name><tp:taxon-name-part taxon-name-part-type="order">Lepidoptera</tp:taxon-name-part></tp:taxon-name>, <tp:taxon-name><tp:taxon-name-part taxon-name-part-type="family">Noctuidae</tp:taxon-name-part></tp:taxon-name>)</article-title><source>Zookeys</source><day>03</day><month>08</month><year>2022</year><volume>1115</volume><fpage>187</fpage><lpage>198</lpage><pub-id pub-id-type="doi">10.3897/zookeys.1115.84527</pub-id></mixed-citation></tp:treatment-meta><tp:nomenclature><label>﻿</label><tp:taxon-name>
              <object-id xmlns:xlink="http://www.w3.org/1999/xlink" content-type="arpha" xlink:type="simple">98613EE9-ED80-543A-AB80-B779A2238B2C</object-id>
              <tp:taxon-name-part taxon-name-part-type="infraspecific-rank">Subgenus</tp:taxon-name-part>
              <tp:taxon-name-part taxon-name-part-type="subgenus" reg="Tatsipolia">Tatsipolia</tp:taxon-name-part>
            </tp:taxon-name><tp:taxon-authority>Benedek, Behounek, Floriani &amp; Saldaitis, 2011</tp:taxon-authority><tp:nomenclature-citation-list><tp:nomenclature-citation><tp:taxon-name><tp:taxon-name-part taxon-name-part-type="genus" reg="Dasypolia">Dasypolia</tp:taxon-name-part> (<tp:taxon-name-part taxon-name-part-type="subgenus" reg="Tatsipolia">Tatsipolia</tp:taxon-name-part>)</tp:taxon-name><comment><xref ref-type="bibr" rid="B2">Benedek et al. 2011</xref>: 108. Type species: <tp:taxon-name><tp:taxon-name-part taxon-name-part-type="genus" reg="Dasypolia">Dasypolia</tp:taxon-name-part> (<tp:taxon-name-part taxon-name-part-type="subgenus" reg="Tatsipolia">Tatsipolia</tp:taxon-name-part>) <tp:taxon-name-part taxon-name-part-type="species" reg="ruficilia">ruficilia</tp:taxon-name-part></tp:taxon-name> Benedek, Behounek, Floriani &amp; Saldaitis, 2011, by original designation.</comment></tp:nomenclature-citation></tp:nomenclature-citation-list></tp:nomenclature><tp:treatment-sec sec-type="diagnosis" id="SECID0ERLAC"><title>Diagnosis.</title><p>Members of the subgenus are small moths (forewing length is 11-13 mm) externally similar to taxa of the subgenus <tp:taxon-name><tp:taxon-name-part taxon-name-part-type="genus" reg="Dasypolia"/><tp:taxon-name-part taxon-name-part-type="subgenus" reg="Cteipolia">Cteipolia</tp:taxon-name-part></tp:taxon-name>. However, despite the external similarity, the subgenus is characterised by the following diagnostic features in the male genitalia: (1) The uncus is short but wide, triangular, dorso-ventrally flattened; (2) The harpe is reduced, tubercle- or spine-like; (3) The digitus is robust, thorn-like; (4) The juxta bears a medial process posteriorly; and (5) The phallus is relatively short but broad, with vesica bearing one or two clusters of spine-like cornuti. In the female genitalia, the broad ostium bursae and the sideways curved ductus and corpus bursae are characteristic for the subgenus.</p></tp:treatment-sec><tp:treatment-sec sec-type="distribution" id="SECID0EAMAC"><title>Distribution.</title><p>Species of the subgenus are known only from south-western China (Sichuan and southern Xizang).</p></tp:treatment-sec><tp:treatment-sec sec-type="Species content of Dasypolia (Tatsipolia)" id="SECID0EFMAC"><title>Species content of <tp:taxon-name><tp:taxon-name-part taxon-name-part-type="genus" reg="Dasypolia">Dasypolia</tp:taxon-name-part> (<tp:taxon-name-part taxon-name-part-type="subgenus" reg="Tatsipolia">Tatsipolia</tp:taxon-name-part>)</tp:taxon-name>.</title><p><tp:taxon-name><tp:taxon-name-part taxon-name-part-type="genus" reg="Dasypolia">D.</tp:taxon-name-part> (<tp:taxon-name-part taxon-name-part-type="subgenus" reg="Tatsipolia">T.</tp:taxon-name-part>) <tp:taxon-name-part taxon-name-part-type="species" reg="sejilaensis">sejilaensis</tp:taxon-name-part></tp:taxon-name> sp. nov.</p><p><tp:taxon-name><tp:taxon-name-part taxon-name-part-type="genus" reg="Dasypolia">D.</tp:taxon-name-part> (<tp:taxon-name-part taxon-name-part-type="subgenus" reg="Tatsipolia">T.</tp:taxon-name-part>) <tp:taxon-name-part taxon-name-part-type="species" reg="cerritula">cerritula</tp:taxon-name-part></tp:taxon-name> sp. nov.</p><p><tp:taxon-name><tp:taxon-name-part taxon-name-part-type="genus" reg="Dasypolia">D.</tp:taxon-name-part> (<tp:taxon-name-part taxon-name-part-type="subgenus" reg="Tatsipolia">T.</tp:taxon-name-part>) <tp:taxon-name-part taxon-name-part-type="species" reg="vignai">vignai</tp:taxon-name-part></tp:taxon-name> L. Ronkay &amp; Zilli, 1993.</p><p><tp:taxon-name><tp:taxon-name-part taxon-name-part-type="genus" reg="Dasypolia">D.</tp:taxon-name-part> (<tp:taxon-name-part taxon-name-part-type="subgenus" reg="Tatsipolia">T.</tp:taxon-name-part>) <tp:taxon-name-part taxon-name-part-type="species" reg="ruficilia">ruficilia</tp:taxon-name-part></tp:taxon-name> Benedek, Behounek, Floriani &amp; Saldaitis, 2011.</p></tp:treatment-sec><ref-list><ref id="B2"><mixed-citation xmlns:xlink="http://www.w3.org/1999/xlink" xlink:type="simple"><person-group><name name-style="western"><surname>Benedek</surname><given-names>B</given-names></name><name name-style="western"><surname>Behounek</surname><given-names>G</given-names></name><name name-style="western"><surname>Floriani</surname><given-names>A</given-names></name><name name-style="western"><surname>Saldaitis</surname><given-names>A</given-names></name></person-group> (<year>2011</year>) <article-title>New <italic><tp:taxon-name><tp:taxon-name-part taxon-name-part-type="genus">Dasypolia</tp:taxon-name-part></tp:taxon-name></italic> species (<tp:taxon-name><tp:taxon-name-part taxon-name-part-type="order">Lepidoptera</tp:taxon-name-part></tp:taxon-name>, <tp:taxon-name><tp:taxon-name-part taxon-name-part-type="family">Noctuidae</tp:taxon-name-part></tp:taxon-name>) from China, Sichuan, part I (plates 14–17).</article-title><source><tp:taxon-name><tp:taxon-name-part taxon-name-part-type="genus">Esperiana</tp:taxon-name-part></tp:taxon-name></source><volume>16</volume>: <fpage>107</fpage>–<lpage>125</lpage>.</mixed-citation></ref></ref-list></tp:taxon-treatment>
