# Supplementary material for: ﻿Taxonomic review of the subgenus Tatsipolia Benedek, Behounek, Floriani & Saldaitis of the genus Dasypolia Guenée with descriptions of two new species from southern Xizang, China (Insecta, Lepidoptera, Noctuidae)
Source: Zookeys. 2022 Aug 3;1115:187–98. doi: 10.3897/zookeys.1115.84527 (PMC9848661; doi:10.3897/zookeys.1115.84527)
Supplement: XML Treatment for Dasypolia (Tatsipolia) sejilaensis [file zookeys.1115.84527-treatment2.xml]

<!DOCTYPE tp:taxon-treatment
  PUBLIC "-//TaxonX//DTD Taxonomic Treatment Publishing DTD v0 20100105//EN" "tax-treatment-NSO.dtd">
<tp:taxon-treatment xmlns:tp="http://www.plazi.org/taxpub"><tp:treatment-meta><kwd-group><label>Taxon classification</label><kwd>
                <named-content content-type="kingdom">Animalia</named-content>
              </kwd><kwd>
                <named-content content-type="order">Lepidoptera</named-content>
              </kwd><kwd>
                <named-content content-type="family">Noctuidae</named-content>
              </kwd></kwd-group><mixed-citation publication-type="journal"><person-group><name><surname>Chen</surname><given-names>Enyong</given-names></name><name><surname>Pan</surname><given-names>Zhaohui</given-names></name><name><surname>Volynkin</surname><given-names>Anton V.</given-names></name><name><surname>Saldaitis</surname><given-names>Aidas</given-names></name><name><surname>Benedek</surname><given-names>Balázs</given-names></name></person-group><article-title>﻿Taxonomic review of the subgenus <tp:taxon-name><tp:taxon-name-part taxon-name-part-type="genus" reg="Dasypolia"/><tp:taxon-name-part taxon-name-part-type="subgenus" reg="Tatsipolia">Tatsipolia</tp:taxon-name-part></tp:taxon-name> Benedek, Behounek, Floriani &amp; Saldaitis of the genus <italic><tp:taxon-name><tp:taxon-name-part taxon-name-part-type="genus" reg="Dasypolia">Dasypolia</tp:taxon-name-part></tp:taxon-name></italic> Guenée with descriptions of two new species from southern Xizang, China (<tp:taxon-name><tp:taxon-name-part taxon-name-part-type="class">Insecta</tp:taxon-name-part></tp:taxon-name>, <tp:taxon-name><tp:taxon-name-part taxon-name-part-type="order">Lepidoptera</tp:taxon-name-part></tp:taxon-name>, <tp:taxon-name><tp:taxon-name-part taxon-name-part-type="family">Noctuidae</tp:taxon-name-part></tp:taxon-name>)</article-title><source>Zookeys</source><day>03</day><month>08</month><year>2022</year><volume>1115</volume><fpage>187</fpage><lpage>198</lpage><pub-id pub-id-type="doi">10.3897/zookeys.1115.84527</pub-id></mixed-citation></tp:treatment-meta><tp:nomenclature><label>﻿</label><tp:taxon-name><object-id xmlns:xlink="http://www.w3.org/1999/xlink" content-type="arpha" xlink:type="simple">23868D91-BF18-5B20-A43F-DA414B94481C</object-id><tp:taxon-name-part taxon-name-part-type="genus" reg="Dasypolia">Dasypolia</tp:taxon-name-part> (<tp:taxon-name-part taxon-name-part-type="subgenus" reg="Tatsipolia">Tatsipolia</tp:taxon-name-part>) <tp:taxon-name-part taxon-name-part-type="species" reg="sejilaensis">sejilaensis</tp:taxon-name-part><object-id xmlns:xlink="http://www.w3.org/1999/xlink" content-type="zoobank" xlink:type="simple">https://zoobank.org/9AD848DE-FFAF-4D00-B6E2-CB8F8A2DACBE</object-id></tp:taxon-name><tp:taxon-status xmlns:xlink="http://www.w3.org/1999/xlink" xlink:type="simple"> sp. nov.</tp:taxon-status><xref ref-type="fig" rid="F1">Figs 1–3</xref><xref ref-type="fig" rid="F2">, 9</xref><xref ref-type="fig" rid="F2">, 10</xref><xref ref-type="fig" rid="F4">, 15</xref></tp:nomenclature><tp:treatment-sec sec-type="type material" id="SECID0ERAAE"><title>Type material.</title><p><bold><italic>Holotype</italic></bold> (Figs <xref ref-type="fig" rid="F1">1</xref>, <xref ref-type="fig" rid="F2">9</xref>): male, “STS-40065 | Sejila Mountain, Linzhi City, | Xizang, China, | N:29°37'5" | E:94°39'38" | 5-X-2020 | h [Altitude] 4500 m (coll. Pan Zhaohui | and Chen Enyong)” gen. prep. in glycerol by Enyong Chen (<abbrev xmlns:xlink="http://www.w3.org/1999/xlink" content-type="institution" xlink:title="Tibet Agricultural and Animal Husbandry University" id="ABBRID0EEBAE" xlink:type="simple">TAAHU</abbrev>). <bold><italic>Paratypes</italic></bold>: 5 males, 1 female, Sejila Mountain, Linzhi City, Xizang, China, <named-content xmlns:xlink="http://www.w3.org/1999/xlink" content-type="dwc:verbatimCoordinates" xlink:type="simple"><named-content content-type="geo-json" specific-use="{&#34;type&#34;:&#34;Point&#34;,&#34;coordinates&#34;:[94.641667,29.617222]}" id="NCID0EPBAE" xlink:type="simple">29°37'2"N, 94°38'30"E</named-content></named-content>, 4-X-2020, h [Altitude] 4500 m (coll. Pan Zhaohui | and Chen Enyong), unique numbers: STS-32784, STS-32786, STS-32789–32792, gen. preps. in glycerol by Enyong Chen (<abbrev xmlns:xlink="http://www.w3.org/1999/xlink" content-type="institution" xlink:title="Tibet Agricultural and Animal Husbandry University" id="ABBRID0EUBAE" xlink:type="simple">TAAHU</abbrev>).</p></tp:treatment-sec><tp:treatment-sec sec-type="diagnosis" id="SECID0EZBAE"><title>Diagnosis.</title><p>The new species is externally reminiscent of <italic><tp:taxon-name><tp:taxon-name-part taxon-name-part-type="genus" reg="Dasypolia">D.</tp:taxon-name-part><tp:taxon-name-part taxon-name-part-type="species" reg="vignai">vignai</tp:taxon-name-part></tp:taxon-name></italic> but is distinguished by the straight costal margin of the forewing, the more elongate forewing apex, the more diffuse forewing pattern in males, and the longer discal spot of the hindwing. Additionally, compared to <italic><tp:taxon-name><tp:taxon-name-part taxon-name-part-type="genus" reg="Dasypolia">D.</tp:taxon-name-part><tp:taxon-name-part taxon-name-part-type="species" reg="vignai">vignai</tp:taxon-name-part></tp:taxon-name></italic>, the reniform stigma of <italic><tp:taxon-name><tp:taxon-name-part taxon-name-part-type="genus" reg="Dasypolia">D.</tp:taxon-name-part><tp:taxon-name-part taxon-name-part-type="species" reg="sejilaensis">sejilaensis</tp:taxon-name-part></tp:taxon-name></italic> sp. nov. is positioned closer to the forewing costa, and the pale suffusion on the transverse lines and stigmata are grey whereas they are brown in the congener. The male genital capsule of the new species differs clearly from <italic><tp:taxon-name><tp:taxon-name-part taxon-name-part-type="genus" reg="Dasypolia">D.</tp:taxon-name-part><tp:taxon-name-part taxon-name-part-type="species" reg="vignai">vignai</tp:taxon-name-part></tp:taxon-name></italic> in the broader valva with a broader and less down curved cucullus, the shorter but considerably thicker, up-curved digitus (it is down curved in <italic><tp:taxon-name><tp:taxon-name-part taxon-name-part-type="genus" reg="Dasypolia">D.</tp:taxon-name-part><tp:taxon-name-part taxon-name-part-type="species" reg="vignai">vignai</tp:taxon-name-part></tp:taxon-name></italic>), the broader sacculus and the less prominent, triangular ventral lobe of the valva (whereas it is more rounded in <italic><tp:taxon-name><tp:taxon-name-part taxon-name-part-type="genus" reg="Dasypolia">D.</tp:taxon-name-part><tp:taxon-name-part taxon-name-part-type="species" reg="vignai">vignai</tp:taxon-name-part></tp:taxon-name></italic>). Additionally, the uncus, the penicular lobe and the juxta of <italic><tp:taxon-name><tp:taxon-name-part taxon-name-part-type="genus" reg="Dasypolia">D.</tp:taxon-name-part><tp:taxon-name-part taxon-name-part-type="species" reg="sejilaensis">sejilaensis</tp:taxon-name-part></tp:taxon-name></italic> sp. nov. are wider than in <italic><tp:taxon-name><tp:taxon-name-part taxon-name-part-type="genus" reg="Dasypolia">D.</tp:taxon-name-part><tp:taxon-name-part taxon-name-part-type="species" reg="vignai">vignai</tp:taxon-name-part></tp:taxon-name></italic>. The phallus of the new species is shorter and broader than in <italic><tp:taxon-name><tp:taxon-name-part taxon-name-part-type="genus" reg="Dasypolia">D.</tp:taxon-name-part><tp:taxon-name-part taxon-name-part-type="species" reg="vignai">vignai</tp:taxon-name-part></tp:taxon-name></italic> (in proportion to the genital capsule). The vesicae of the two species are similar but the cornuti are more or less equal in size in <italic><tp:taxon-name><tp:taxon-name-part taxon-name-part-type="genus" reg="Dasypolia">D.</tp:taxon-name-part><tp:taxon-name-part taxon-name-part-type="species" reg="sejilaensis">sejilaensis</tp:taxon-name-part></tp:taxon-name></italic> sp. nov. whereas the distal cornuti of <italic><tp:taxon-name><tp:taxon-name-part taxon-name-part-type="genus" reg="Dasypolia">D.</tp:taxon-name-part><tp:taxon-name-part taxon-name-part-type="species" reg="vignai">vignai</tp:taxon-name-part></tp:taxon-name></italic> are markedly longer and thicker than the proximal ones. In the female genitalia, <italic><tp:taxon-name><tp:taxon-name-part taxon-name-part-type="genus" reg="Dasypolia">D.</tp:taxon-name-part><tp:taxon-name-part taxon-name-part-type="species" reg="sejilaensis">sejilaensis</tp:taxon-name-part></tp:taxon-name></italic> sp. nov. differs from <italic><tp:taxon-name><tp:taxon-name-part taxon-name-part-type="genus" reg="Dasypolia">D.</tp:taxon-name-part><tp:taxon-name-part taxon-name-part-type="species" reg="vignai">vignai</tp:taxon-name-part></tp:taxon-name></italic> in the longer apophyses anteriores (in proportion to the ovipositor), the narrower, more asymmetrically sclerotised and sideways curved ductus bursae (it is nearly straight in <italic><tp:taxon-name><tp:taxon-name-part taxon-name-part-type="genus" reg="Dasypolia">D.</tp:taxon-name-part><tp:taxon-name-part taxon-name-part-type="species" reg="vignai">vignai</tp:taxon-name-part></tp:taxon-name></italic>), and the straight posterior section of the corpus bursae which is sideways curved in <italic><tp:taxon-name><tp:taxon-name-part taxon-name-part-type="genus" reg="Dasypolia">D.</tp:taxon-name-part><tp:taxon-name-part taxon-name-part-type="species" reg="vignai">vignai</tp:taxon-name-part></tp:taxon-name></italic>. The detailed comparison with <italic><tp:taxon-name><tp:taxon-name-part taxon-name-part-type="genus" reg="Dasypolia">D.</tp:taxon-name-part><tp:taxon-name-part taxon-name-part-type="species" reg="cerritula">cerritula</tp:taxon-name-part></tp:taxon-name></italic> sp. nov. is provided below in the diagnosis of the latter species.</p></tp:treatment-sec><tp:treatment-sec sec-type="description" id="SECID0EPHAE"><title>Description.</title><p><bold>External morphology of adults</bold> (Figs <xref ref-type="fig" rid="F1">1–3</xref>). Forewing length 11–12 mm in males (11.5 mm in the holotype) and 13 mm in female. Antenna serrulate in male and filiform in female. Head and thorax covered with long hair-like scales, dark brown with admixture of pale grey. Forewing elongate, narrow, with almost parallel costal and anal margins and convex outer margin. Forewing ground colour dark brown, with intense pale grey suffusion along transverse lines and in subterminal area in female; costal margin with diffuse ochreous-brown or grey spots of various sizes. Forewing pattern diffuse, blackish-brown, more distinct in female. Subbasal line short, indistinct. Antemedial line sinuous, double. Orbicular stigma elliptical, filled with ochreous scales in male and pale grey scales in female. Reniform stigma narrow, filled with pale grey scales in female. Postmedial line medially curved, serrulate in female. Subterminal line interrupted into row of indistinct dash-like spots of various sizes between veins. Terminal line interrupted into blackish spots between veins. Outer margin edged with rusty-brown scales. Forewing cilia long, dark brown. Hindwing creamy with greyish-brown suffusion subterminally and terminally and along costal and anal margins. Discal spot large, falcate. Hindwing cilia long, creamy with admixture of brownish-grey scales. Abdomen covered with long hair-like scales, uniform brown. <bold>Male genitalia</bold> (Figs <xref ref-type="fig" rid="F2">9</xref>, <xref ref-type="fig" rid="F2">10</xref>). Tegumen short with large trapezoid penicular lobes. Vinculum longer than tegumen, robust, U-shaped. Valva lobular with heavily sclerotised costa and weakly sclerotised, short, broadly triangular and apically rounded ventral lobe. Digitus robust, directed distally, with up curved and distally tapered distal section. Cucullus short, trapezoid, densely covered with hair-like setae. Sacculus short but broad, elliptical. Clasper slightly curved and dilated distally, with very short, tubercle-like harpe. Uncus short but broad, triangular with rounded apex, dorso-ventrally flattened, weakly sclerotised. Juxta broad, shield-like, bearing broad, triangular and apically pointed, heavily sclerotised medial process posteriorly. Anellus weakly granulose. Phallus broad with rounded coecum, somewhat dilated distally. Main chamber of vesica somewhat shorter than phallus, tapered distally, directed ventro-distally, weakly granulose, with short semiglobular dorsal subbasal diverticulum and lengthwise cluster of 6–7 small but robust spike-like cornuti dorso-medially. <bold>Female genitalia</bold> (Fig. <xref ref-type="fig" rid="F4">15</xref>). Anterior section of corpus bursae membranous, dilated, teardrop-shaped. Posterior section of corpus bursae equal in width to anterior section of ductus bursae, membranous, tubular. Appendix bursae short and narrow, conical, positioned postero-laterally on right side at junction with ductus bursae. Ductus bursae short, its anterior section heavily sclerotised, dorso-ventrally flattened, strongly curved sideways to the right. Posterior section of ductus bursae funnel-like, bearing short, band-shaped antevaginal plate. Ostium bursae broad. Ovipositor short, broad, conical. Apophyses long and thin, apophysis anterioris slightly shorter than apophysis posterioris. Papilla analis setose.</p><fig id="F1" position="float" orientation="portrait"><object-id xmlns:xlink="http://www.w3.org/1999/xlink" content-type="doi" xlink:type="simple">10.3897/zookeys.1115.84527.figures1-8</object-id><object-id xmlns:xlink="http://www.w3.org/1999/xlink" content-type="arpha" xlink:type="simple">695769C9-8DC2-511A-BDD5-B99E15BCF8DC</object-id><label>Figures 1–8.</label><caption><p><italic><tp:taxon-name><tp:taxon-name-part taxon-name-part-type="genus" reg="Dasypolia">Dasypolia</tp:taxon-name-part></tp:taxon-name></italic> (<italic><tp:taxon-name><tp:taxon-name-part taxon-name-part-type="genus" reg="Tatsipolia">Tatsipolia</tp:taxon-name-part></tp:taxon-name></italic> and <italic><tp:taxon-name><tp:taxon-name-part taxon-name-part-type="genus" reg="Auropolia">Auropolia</tp:taxon-name-part></tp:taxon-name></italic>) spp., adults. Depositories of the specimens: <bold>1–4</bold> and <bold>8</bold> in <abbrev xmlns:xlink="http://www.w3.org/1999/xlink" content-type="institution" xlink:title="Tibet Agricultural and Animal Husbandry University" id="ABBRID0EMJAE" xlink:type="simple">TAAHU</abbrev><bold>5</bold> in <abbrev xmlns:xlink="http://www.w3.org/1999/xlink" xlink:title="collection of Alessandro Floriani" id="ABBRID0ETJAE" xlink:type="simple">AFM</abbrev><bold>6</bold> in <named-content xmlns:xlink="http://www.w3.org/1999/xlink" content-type="dwc:institutional_code" xlink:title="Hungarian Natural History Museum" xlink:href="http://grbio.org/institution/hungarian-natural-history-museum-termeszettudomanyi-muzeum" xlink:type="simple">HNHM</named-content> (photo by B. Tóth) <bold>7</bold> in <named-content xmlns:xlink="http://www.w3.org/1999/xlink" content-type="dwc:institutional_code" xlink:title="Bavarian State Collection of Zoology" xlink:href="http://grbio.org/institution/bavarian-state-collection-zoology" xlink:type="simple">ZSM</named-content>.</p></caption><graphic xmlns:xlink="http://www.w3.org/1999/xlink" xlink:href="zookeys-1115-187_article-84527__-g001.jpg" position="float" orientation="portrait" xlink:type="simple" id="oo_723065.jpg"><uri content-type="original_file" xlink:type="simple">https://binary.pensoft.net/fig/723065</uri></graphic></fig></tp:treatment-sec><tp:treatment-sec sec-type="distribution" id="SECID0EKKAE"><title>Distribution.</title><p>The new species is known only from Sejila Mountain in southern Xizang Province of China.</p></tp:treatment-sec><tp:treatment-sec sec-type="etymology" id="SECID0EPKAE"><title>Etymology.</title><p>The specific epithet refers to the type locality.</p></tp:treatment-sec><tp:treatment-sec><!--Section generated to contain objects referenced in tp:taxon-treatment.--><fig id="F2" position="float" orientation="portrait"><object-id xmlns:xlink="http://www.w3.org/1999/xlink" content-type="doi" xlink:type="simple">10.3897/zookeys.1115.84527.figures9-11</object-id><object-id xmlns:xlink="http://www.w3.org/1999/xlink" content-type="arpha" xlink:type="simple">9C6A0A32-B3E7-5F0B-92C3-81D64F515290</object-id><label>Figures 9–11.</label><caption><p><tp:taxon-name><tp:taxon-name-part taxon-name-part-type="genus" reg="Dasypolia">Dasypolia</tp:taxon-name-part> (<tp:taxon-name-part taxon-name-part-type="subgenus" reg="Tatsipolia">Tatsipolia</tp:taxon-name-part>)</tp:taxon-name> spp., male genitalia. The specimens dissected are deposited in <abbrev xmlns:xlink="http://www.w3.org/1999/xlink" content-type="institution" xlink:title="Tibet Agricultural and Animal Husbandry University" id="ABBRID0E4RAE" xlink:type="simple">TAAHU</abbrev>.</p></caption><graphic xmlns:xlink="http://www.w3.org/1999/xlink" xlink:href="zookeys-1115-187_article-84527__-g002.jpg" position="float" orientation="portrait" xlink:type="simple" id="oo_723066.jpg"><uri content-type="original_file" xlink:type="simple">https://binary.pensoft.net/fig/723066</uri></graphic></fig><fig id="F4" position="float" orientation="portrait"><object-id xmlns:xlink="http://www.w3.org/1999/xlink" content-type="doi" xlink:type="simple">10.3897/zookeys.1115.84527.figures15-16</object-id><object-id xmlns:xlink="http://www.w3.org/1999/xlink" content-type="arpha" xlink:type="simple">10BC0982-EC0A-5842-BF02-1F5E97772A53</object-id><label>Figures 15–16.</label><caption><p><tp:taxon-name><tp:taxon-name-part taxon-name-part-type="genus" reg="Dasypolia">Dasypolia</tp:taxon-name-part> (<tp:taxon-name-part taxon-name-part-type="subgenus" reg="Tatsipolia">Tatsipolia</tp:taxon-name-part>)</tp:taxon-name> spp., female genitalia. Depositories of the specimens dissected: <bold>15</bold> in <abbrev xmlns:xlink="http://www.w3.org/1999/xlink" content-type="institution" xlink:title="Tibet Agricultural and Animal Husbandry University" id="ABBRID0EX2AE" xlink:type="simple">TAAHU</abbrev><bold>16</bold> in <named-content xmlns:xlink="http://www.w3.org/1999/xlink" content-type="dwc:institutional_code" xlink:title="Hungarian Natural History Museum" xlink:href="http://grbio.org/institution/hungarian-natural-history-museum-termeszettudomanyi-muzeum" xlink:type="simple">HNHM</named-content> (photo by B. Tóth).</p></caption><graphic xmlns:xlink="http://www.w3.org/1999/xlink" xlink:href="zookeys-1115-187_article-84527__-g004.jpg" position="float" orientation="portrait" xlink:type="simple" id="oo_723068.jpg"><uri content-type="original_file" xlink:type="simple">https://binary.pensoft.net/fig/723068</uri></graphic></fig></tp:treatment-sec></tp:taxon-treatment>
