# Supplementary material for: ﻿Taxonomic review of the subgenus Tatsipolia Benedek, Behounek, Floriani & Saldaitis of the genus Dasypolia Guenée with descriptions of two new species from southern Xizang, China (Insecta, Lepidoptera, Noctuidae)
Source: Zookeys. 2022 Aug 3;1115:187–98. doi: 10.3897/zookeys.1115.84527 (PMC9848661; doi:10.3897/zookeys.1115.84527)
Supplement: XML Treatment for Dasypolia (Tatsipolia) cerritula [file zookeys.1115.84527-treatment3.xml]

<!DOCTYPE tp:taxon-treatment
  PUBLIC "-//TaxonX//DTD Taxonomic Treatment Publishing DTD v0 20100105//EN" "tax-treatment-NSO.dtd">
<tp:taxon-treatment xmlns:tp="http://www.plazi.org/taxpub"><tp:treatment-meta><kwd-group><label>Taxon classification</label><kwd>
                <named-content content-type="kingdom">Animalia</named-content>
              </kwd><kwd>
                <named-content content-type="order">Lepidoptera</named-content>
              </kwd><kwd>
                <named-content content-type="family">Noctuidae</named-content>
              </kwd></kwd-group><mixed-citation publication-type="journal"><person-group><name><surname>Chen</surname><given-names>Enyong</given-names></name><name><surname>Pan</surname><given-names>Zhaohui</given-names></name><name><surname>Volynkin</surname><given-names>Anton V.</given-names></name><name><surname>Saldaitis</surname><given-names>Aidas</given-names></name><name><surname>Benedek</surname><given-names>Balázs</given-names></name></person-group><article-title>﻿Taxonomic review of the subgenus <tp:taxon-name><tp:taxon-name-part taxon-name-part-type="genus" reg="Dasypolia"/><tp:taxon-name-part taxon-name-part-type="subgenus" reg="Tatsipolia">Tatsipolia</tp:taxon-name-part></tp:taxon-name> Benedek, Behounek, Floriani &amp; Saldaitis of the genus <italic><tp:taxon-name><tp:taxon-name-part taxon-name-part-type="genus" reg="Dasypolia">Dasypolia</tp:taxon-name-part></tp:taxon-name></italic> Guenée with descriptions of two new species from southern Xizang, China (<tp:taxon-name><tp:taxon-name-part taxon-name-part-type="class">Insecta</tp:taxon-name-part></tp:taxon-name>, <tp:taxon-name><tp:taxon-name-part taxon-name-part-type="order">Lepidoptera</tp:taxon-name-part></tp:taxon-name>, <tp:taxon-name><tp:taxon-name-part taxon-name-part-type="family">Noctuidae</tp:taxon-name-part></tp:taxon-name>)</article-title><source>Zookeys</source><day>03</day><month>08</month><year>2022</year><volume>1115</volume><fpage>187</fpage><lpage>198</lpage><pub-id pub-id-type="doi">10.3897/zookeys.1115.84527</pub-id></mixed-citation></tp:treatment-meta><tp:nomenclature><label>﻿</label><tp:taxon-name><object-id xmlns:xlink="http://www.w3.org/1999/xlink" content-type="arpha" xlink:type="simple">41B36FA6-01B4-55F3-B71E-E5E5131E106B</object-id><tp:taxon-name-part taxon-name-part-type="genus" reg="Dasypolia">Dasypolia</tp:taxon-name-part> (<tp:taxon-name-part taxon-name-part-type="subgenus" reg="Tatsipolia">Tatsipolia</tp:taxon-name-part>) <tp:taxon-name-part taxon-name-part-type="species" reg="cerritula">cerritula</tp:taxon-name-part><object-id xmlns:xlink="http://www.w3.org/1999/xlink" content-type="zoobank" xlink:type="simple">https://zoobank.org/CC24CD6D-E613-4517-8E36-9FD1FCE81CE3</object-id></tp:taxon-name><tp:taxon-status xmlns:xlink="http://www.w3.org/1999/xlink" xlink:type="simple"> sp. nov.</tp:taxon-status><xref ref-type="fig" rid="F1">Figs 4</xref><xref ref-type="fig" rid="F2">, 11</xref></tp:nomenclature><tp:treatment-sec sec-type="type material" id="SECID0EHMAE"><title>Type material.</title><p><bold><italic>Holotype</italic></bold> (Figs <xref ref-type="fig" rid="F1">4</xref>, <xref ref-type="fig" rid="F2">11</xref>): male, “STS-32788 | Sejila Mountain, Linzhi City, | Xizang, China, | N:29°37'2" | E:94°38'30" | 4-X-2020 | h [Altitude] 4500 m (coll. Pan Zhaohui | and Chen Enyong)” gen. prep. in glycerol by Enyong Chen (<abbrev xmlns:xlink="http://www.w3.org/1999/xlink" content-type="institution" xlink:title="Tibet Agricultural and Animal Husbandry University" id="ABBRID0E1MAE" xlink:type="simple">TAAHU</abbrev>).</p></tp:treatment-sec><tp:treatment-sec sec-type="diagnosis" id="SECID0E6MAE"><title>Diagnosis.</title><p>The new species is very similar to the sympatric <italic><tp:taxon-name><tp:taxon-name-part taxon-name-part-type="genus" reg="Dasypolia">D.</tp:taxon-name-part><tp:taxon-name-part taxon-name-part-type="species" reg="sejilaensis">sejilaensis</tp:taxon-name-part></tp:taxon-name></italic> sp. nov. but differs in the greyish-brown hindwing with a smaller and rounded discal spot whereas the hindwing of <italic><tp:taxon-name><tp:taxon-name-part taxon-name-part-type="genus" reg="Dasypolia">D.</tp:taxon-name-part><tp:taxon-name-part taxon-name-part-type="species" reg="sejilaensis">sejilaensis</tp:taxon-name-part></tp:taxon-name></italic> sp. nov. is creamy with intense greyish suffusion outwardly and along the costal and the anal margins, and the discal spot is large and falcate. The abdomen of <italic><tp:taxon-name><tp:taxon-name-part taxon-name-part-type="genus" reg="Dasypolia">D.</tp:taxon-name-part><tp:taxon-name-part taxon-name-part-type="species" reg="cerritula">cerritula</tp:taxon-name-part></tp:taxon-name></italic> sp. nov. is covered with black hair-like scales medially and distally whereas it is monotonous brown in <italic><tp:taxon-name><tp:taxon-name-part taxon-name-part-type="genus" reg="Dasypolia">D.</tp:taxon-name-part><tp:taxon-name-part taxon-name-part-type="species" reg="sejilaensis">sejilaensis</tp:taxon-name-part></tp:taxon-name></italic> sp. nov. Compared to <italic><tp:taxon-name><tp:taxon-name-part taxon-name-part-type="genus" reg="Dasypolia">D.</tp:taxon-name-part><tp:taxon-name-part taxon-name-part-type="species" reg="sejilaensis">sejilaensis</tp:taxon-name-part></tp:taxon-name></italic> sp. nov., the male genital capsule of <italic><tp:taxon-name><tp:taxon-name-part taxon-name-part-type="genus" reg="Dasypolia">D.</tp:taxon-name-part><tp:taxon-name-part taxon-name-part-type="species" reg="cerritula">cerritula</tp:taxon-name-part></tp:taxon-name></italic> sp. nov. has a narrower uncus, a larger penicular lobe with a more elongated posterior corner, and a shorter valva with a markedly broader cucullus densely covered with more robust setae. Additionally, the digitus of <italic><tp:taxon-name><tp:taxon-name-part taxon-name-part-type="genus" reg="Dasypolia">D.</tp:taxon-name-part><tp:taxon-name-part taxon-name-part-type="species" reg="cerritula">cerritula</tp:taxon-name-part></tp:taxon-name></italic> sp. nov. is shorter and narrower than in <italic><tp:taxon-name><tp:taxon-name-part taxon-name-part-type="genus" reg="Dasypolia">D.</tp:taxon-name-part><tp:taxon-name-part taxon-name-part-type="species" reg="sejilaensis">sejilaensis</tp:taxon-name-part></tp:taxon-name></italic> sp. nov., the ventral lobe of the valva is conspicuously narrower and shorter, the harpe is absent (it is present in <italic><tp:taxon-name><tp:taxon-name-part taxon-name-part-type="genus" reg="Dasypolia">D.</tp:taxon-name-part><tp:taxon-name-part taxon-name-part-type="species" reg="sejilaensis">sejilaensis</tp:taxon-name-part></tp:taxon-name></italic> sp. nov.), and the juxta is narrower and bears a somewhat shorter and basally broader posterior medial process. The phalli of the two species display no remarkable differences. The vesica of <italic><tp:taxon-name><tp:taxon-name-part taxon-name-part-type="genus" reg="Dasypolia">D.</tp:taxon-name-part><tp:taxon-name-part taxon-name-part-type="species" reg="cerritula">cerritula</tp:taxon-name-part></tp:taxon-name></italic> sp. nov. is similar to that of <italic><tp:taxon-name><tp:taxon-name-part taxon-name-part-type="genus" reg="Dasypolia">D.</tp:taxon-name-part><tp:taxon-name-part taxon-name-part-type="species" reg="sejilaensis">sejilaensis</tp:taxon-name-part></tp:taxon-name></italic> sp. nov. but differs in the presence of an additional small cluster of small spine-like cornuti ventrally, and the dorsal cluster consisting of markedly larger cornuti.</p></tp:treatment-sec><tp:treatment-sec sec-type="description" id="SECID0E5QAE"><title>Description.</title><p><bold>External morphology of adult</bold> (Fig. <xref ref-type="fig" rid="F1">4</xref>). Forewing length 11.5 mm in holotype male. Male antenna serrulate. Head and thorax covered with long hair-like scales, dark brown with admixture of pale grey. Forewing elongate, narrow, with almost parallel costal and anal margins and convex outer margin. Forewing ground colour dark brown with black suffusion in medial area; costal margin with diffuse pale brown spots of various sizes. Forewing pattern diffuse, blackish-brown. Subbasal line short, indistinct. Subbasal lengthwise dash narrow, diffuse. Antemedial line sinuous, with pale brown suffusion inwardly. Orbicular stigma elliptical, filled with pale brown scales. Reniform stigma narrow, filled with pale brown scales. Postmedial line medially curved, slightly dentate posteriorly. Subterminal line interrupted into row of blackish cuneal spots of various sizes between veins. Terminal line indistinct, interrupted into small diffuse blackish spots between veins. Outer margin edged with rusty-brown scales. Forewing cilia long, dark brown. Hindwing brown with somewhat paler subbasal and medial areas. Discal spot small, rounded, diffuse. Outer margin edged with rusty-brown scales. Hindwing cilia long, creamy with admixture of brownish-grey scales. Abdomen covered with long hair-like scales, brown with strong admixture of black scales medially and posteriorly.</p><fig id="F2" position="float" orientation="portrait"><object-id xmlns:xlink="http://www.w3.org/1999/xlink" content-type="doi" xlink:type="simple">10.3897/zookeys.1115.84527.figures9-11</object-id><object-id xmlns:xlink="http://www.w3.org/1999/xlink" content-type="arpha" xlink:type="simple">9C6A0A32-B3E7-5F0B-92C3-81D64F515290</object-id><label>Figures 9–11.</label><caption><p><tp:taxon-name><tp:taxon-name-part taxon-name-part-type="genus" reg="Dasypolia">Dasypolia</tp:taxon-name-part> (<tp:taxon-name-part taxon-name-part-type="subgenus" reg="Tatsipolia">Tatsipolia</tp:taxon-name-part>)</tp:taxon-name> spp., male genitalia. The specimens dissected are deposited in <abbrev xmlns:xlink="http://www.w3.org/1999/xlink" content-type="institution" xlink:title="Tibet Agricultural and Animal Husbandry University" id="ABBRID0E4RAE" xlink:type="simple">TAAHU</abbrev>.</p></caption><graphic xmlns:xlink="http://www.w3.org/1999/xlink" xlink:href="zookeys-1115-187_article-84527__-g002.jpg" position="float" orientation="portrait" xlink:type="simple" id="oo_723066.jpg"><uri content-type="original_file" xlink:type="simple">https://binary.pensoft.net/fig/723066</uri></graphic></fig><p><bold>Male genitalia</bold> (Fig. <xref ref-type="fig" rid="F2">11</xref>). Tegumen short, penicular lobe large, trapezoid with elongate posterior corner. Vinculum longer than tegumen, robust, U-shaped. Valva lobular with heavily sclerotised costa and short, triangular, moderately sclerotised ventral lobe. Digitus heavily sclerotised, directed ventro-distally, with up curved and apically pointed distal section. Cucullus broad, rounded, densely covered with robust spine-like setae. Sacculus short but broad, elliptical. Clasper slightly curved and dilated distally, without harpe. Uncus short but broad, arrowhead-shaped with rounded apex, dorso-ventrally flattened, weakly sclerotised. Juxta broad, rectangular with rounded corners, bearing broad, triangular and apically pointed, heavily sclerotised medial process posteriorly. Anellus weakly granulose. Phallus broad with rounded coecum, somewhat dilated distally. Main chamber of vesica somewhat shorter than phallus, tapered distally, directed ventro-distally, weakly granulose, with short semiglobular dorsal subbasal diverticulum and two lengthwise clusters of cornuti medially: dorsal one consisting of five robust, slightly curved spike-like cornuti, and ventral one consisting of four smaller spine-like cornuti.</p><p><bold>Female</bold> unknown.</p></tp:treatment-sec><tp:treatment-sec sec-type="distribution" id="SECID0ETSAE"><title>Distribution.</title><p>The new species is known only from Sejila Mountain in southern Xizang Province of China.</p></tp:treatment-sec><tp:treatment-sec sec-type="etymology" id="SECID0EYSAE"><title>Etymology.</title><p>In Latin, ‘cerritulus’ means ‘weird.’ The specific epithet refers to the unusual cucullus densely covered with robust, spine-like setae.</p></tp:treatment-sec><tp:treatment-sec><!--Section generated to contain objects referenced in tp:taxon-treatment.--><fig id="F1" position="float" orientation="portrait"><object-id xmlns:xlink="http://www.w3.org/1999/xlink" content-type="doi" xlink:type="simple">10.3897/zookeys.1115.84527.figures1-8</object-id><object-id xmlns:xlink="http://www.w3.org/1999/xlink" content-type="arpha" xlink:type="simple">695769C9-8DC2-511A-BDD5-B99E15BCF8DC</object-id><label>Figures 1–8.</label><caption><p><italic><tp:taxon-name><tp:taxon-name-part taxon-name-part-type="genus" reg="Dasypolia">Dasypolia</tp:taxon-name-part></tp:taxon-name></italic> (<italic><tp:taxon-name><tp:taxon-name-part taxon-name-part-type="genus" reg="Tatsipolia">Tatsipolia</tp:taxon-name-part></tp:taxon-name></italic> and <italic><tp:taxon-name><tp:taxon-name-part taxon-name-part-type="genus" reg="Auropolia">Auropolia</tp:taxon-name-part></tp:taxon-name></italic>) spp., adults. Depositories of the specimens: <bold>1–4</bold> and <bold>8</bold> in <abbrev xmlns:xlink="http://www.w3.org/1999/xlink" content-type="institution" xlink:title="Tibet Agricultural and Animal Husbandry University" id="ABBRID0EMJAE" xlink:type="simple">TAAHU</abbrev><bold>5</bold> in <abbrev xmlns:xlink="http://www.w3.org/1999/xlink" xlink:title="collection of Alessandro Floriani" id="ABBRID0ETJAE" xlink:type="simple">AFM</abbrev><bold>6</bold> in <named-content xmlns:xlink="http://www.w3.org/1999/xlink" content-type="dwc:institutional_code" xlink:title="Hungarian Natural History Museum" xlink:href="http://grbio.org/institution/hungarian-natural-history-museum-termeszettudomanyi-muzeum" xlink:type="simple">HNHM</named-content> (photo by B. Tóth) <bold>7</bold> in <named-content xmlns:xlink="http://www.w3.org/1999/xlink" content-type="dwc:institutional_code" xlink:title="Bavarian State Collection of Zoology" xlink:href="http://grbio.org/institution/bavarian-state-collection-zoology" xlink:type="simple">ZSM</named-content>.</p></caption><graphic xmlns:xlink="http://www.w3.org/1999/xlink" xlink:href="zookeys-1115-187_article-84527__-g001.jpg" position="float" orientation="portrait" xlink:type="simple" id="oo_723065.jpg"><uri content-type="original_file" xlink:type="simple">https://binary.pensoft.net/fig/723065</uri></graphic></fig></tp:treatment-sec></tp:taxon-treatment>
