# Supplementary material for: ﻿Taxonomic review of the subgenus Tatsipolia Benedek, Behounek, Floriani & Saldaitis of the genus Dasypolia Guenée with descriptions of two new species from southern Xizang, China (Insecta, Lepidoptera, Noctuidae)
Source: Zookeys. 2022 Aug 3;1115:187–98. doi: 10.3897/zookeys.1115.84527 (PMC9848661; doi:10.3897/zookeys.1115.84527)
Supplement: XML Treatment for Dasypolia (Tatsipolia) ruficilia [file zookeys.1115.84527-treatment5.xml]

<!DOCTYPE tp:taxon-treatment
  PUBLIC "-//TaxonX//DTD Taxonomic Treatment Publishing DTD v0 20100105//EN" "tax-treatment-NSO.dtd">
<tp:taxon-treatment xmlns:tp="http://www.plazi.org/taxpub"><tp:treatment-meta><kwd-group><label>Taxon classification</label><kwd>
                <named-content content-type="kingdom">Animalia</named-content>
              </kwd><kwd>
                <named-content content-type="order">Lepidoptera</named-content>
              </kwd><kwd>
                <named-content content-type="family">Noctuidae</named-content>
              </kwd></kwd-group><mixed-citation publication-type="journal"><person-group><name><surname>Chen</surname><given-names>Enyong</given-names></name><name><surname>Pan</surname><given-names>Zhaohui</given-names></name><name><surname>Volynkin</surname><given-names>Anton V.</given-names></name><name><surname>Saldaitis</surname><given-names>Aidas</given-names></name><name><surname>Benedek</surname><given-names>Balázs</given-names></name></person-group><article-title>﻿Taxonomic review of the subgenus <tp:taxon-name><tp:taxon-name-part taxon-name-part-type="genus" reg="Dasypolia"/><tp:taxon-name-part taxon-name-part-type="subgenus" reg="Tatsipolia">Tatsipolia</tp:taxon-name-part></tp:taxon-name> Benedek, Behounek, Floriani &amp; Saldaitis of the genus <italic><tp:taxon-name><tp:taxon-name-part taxon-name-part-type="genus" reg="Dasypolia">Dasypolia</tp:taxon-name-part></tp:taxon-name></italic> Guenée with descriptions of two new species from southern Xizang, China (<tp:taxon-name><tp:taxon-name-part taxon-name-part-type="class">Insecta</tp:taxon-name-part></tp:taxon-name>, <tp:taxon-name><tp:taxon-name-part taxon-name-part-type="order">Lepidoptera</tp:taxon-name-part></tp:taxon-name>, <tp:taxon-name><tp:taxon-name-part taxon-name-part-type="family">Noctuidae</tp:taxon-name-part></tp:taxon-name>)</article-title><source>Zookeys</source><day>03</day><month>08</month><year>2022</year><volume>1115</volume><fpage>187</fpage><lpage>198</lpage><pub-id pub-id-type="doi">10.3897/zookeys.1115.84527</pub-id></mixed-citation></tp:treatment-meta><tp:nomenclature><label>﻿</label><tp:taxon-name><object-id xmlns:xlink="http://www.w3.org/1999/xlink" content-type="arpha" xlink:type="simple">2401370D-08AC-5544-B73B-D42F5145C44D</object-id><tp:taxon-name-part taxon-name-part-type="genus" reg="Dasypolia">Dasypolia</tp:taxon-name-part> (<tp:taxon-name-part taxon-name-part-type="subgenus" reg="Tatsipolia">Tatsipolia</tp:taxon-name-part>) <tp:taxon-name-part taxon-name-part-type="species" reg="ruficilia">ruficilia</tp:taxon-name-part></tp:taxon-name><tp:taxon-authority>Benedek, Behounek, Floriani &amp; Saldaitis, 2011</tp:taxon-authority><xref ref-type="fig" rid="F1">Figs 7</xref><xref ref-type="fig" rid="F3">, 13</xref><tp:nomenclature-citation-list><tp:nomenclature-citation><tp:taxon-name><tp:taxon-name-part taxon-name-part-type="genus" reg="Dasypolia">Dasypolia</tp:taxon-name-part> (<tp:taxon-name-part taxon-name-part-type="subgenus" reg="Tatsipolia">Tatsipolia</tp:taxon-name-part>) <tp:taxon-name-part taxon-name-part-type="species" reg="ruficilia">ruficilia</tp:taxon-name-part></tp:taxon-name><comment>Benedek, Behounek, Floriani &amp; Saldaitis, 2011: 108, fig. 2 (male genitalia), pl. 15: fig. 4 (adult) (Type locality: “China, W. Sichuan, Kangding, near Zheduo Pass, 3700–4200 m”).</comment></tp:nomenclature-citation></tp:nomenclature-citation-list></tp:nomenclature><tp:treatment-sec sec-type="type material" id="SECID0EJ5AE"><title>Type material examined.</title><p><bold><italic>Holotype</italic></bold> (Figs <xref ref-type="fig" rid="F1">7</xref>, <xref ref-type="fig" rid="F3">13</xref>): male, “China, W.Sichuan | Kangding, near | Zheduo Pass | h-3700–4200 m | 14.10.2009 | Floriani &amp; Saldaitis leg.” / red label “Holotypus | <italic><tp:taxon-name><tp:taxon-name-part taxon-name-part-type="genus" reg="Dasypolia">Dasypolia</tp:taxon-name-part><tp:taxon-name-part taxon-name-part-type="species" reg="ruficilia">ruficilia</tp:taxon-name-part></tp:taxon-name></italic> | Benedek, Behounek, Floriani &amp; | Saldaitis sp. nov., 2011 | <italic><tp:taxon-name><tp:taxon-name-part taxon-name-part-type="genus" reg="Esperiana">Esperiana</tp:taxon-name-part></tp:taxon-name></italic>, Buchreihe zur | Entomologie, 16: 108,” gen. prep. No.: BG7015 (prepared by Behounek) (<named-content xmlns:xlink="http://www.w3.org/1999/xlink" content-type="dwc:institutional_code" xlink:title="Bavarian State Collection of Zoology" xlink:href="http://grbio.org/institution/bavarian-state-collection-zoology" xlink:type="simple">ZSM</named-content>).</p></tp:treatment-sec><tp:treatment-sec sec-type="diagnosis" id="SECID0ET6AE"><title>Diagnosis.</title><p>The forewing length is 12 mm in the holotype male. The species externally differs from other members of the subgenus <tp:taxon-name><tp:taxon-name-part taxon-name-part-type="genus" reg="Dasypolia"/><tp:taxon-name-part taxon-name-part-type="subgenus" reg="Tatsipolia">Tatsipolia</tp:taxon-name-part></tp:taxon-name> in the monotonous pale brown forewing colouration and reddish-brown forewing cilia. The male genital capsule is characterised by the broad, trapezoid and weakly setose cucullus and the nearly straight digitus. The phallus of <italic><tp:taxon-name><tp:taxon-name-part taxon-name-part-type="genus" reg="Dasypolia">D.</tp:taxon-name-part><tp:taxon-name-part taxon-name-part-type="species" reg="ruficilia">ruficilia</tp:taxon-name-part></tp:taxon-name></italic> is distally tapered whereas it is distally somewhat dilated in other species in the subgenus. The vesica of <italic><tp:taxon-name><tp:taxon-name-part taxon-name-part-type="genus" reg="Dasypolia">D.</tp:taxon-name-part><tp:taxon-name-part taxon-name-part-type="species" reg="ruficilia">ruficilia</tp:taxon-name-part></tp:taxon-name></italic> bears two short lengthwise clusters consisting of four long and thin spine-like cornuti each, whereas the clusters of other <tp:taxon-name><tp:taxon-name-part taxon-name-part-type="genus" reg="Dasypolia">Dasypolia</tp:taxon-name-part> (<tp:taxon-name-part taxon-name-part-type="subgenus" reg="Tatsipolia">Tatsipolia</tp:taxon-name-part>)</tp:taxon-name> species consist of more robust cornuti.</p><p>The female is unknown.</p></tp:treatment-sec><tp:treatment-sec sec-type="distribution" id="SECID0EFBAG"><title>Distribution.</title><p>The species is known only from its type locality in the western Sichuan Province of China (<xref ref-type="bibr" rid="B2">Benedek et al. 2011</xref>).</p></tp:treatment-sec><tp:treatment-sec><!--Section generated to contain objects referenced in tp:taxon-treatment.--><fig id="F1" position="float" orientation="portrait"><object-id xmlns:xlink="http://www.w3.org/1999/xlink" content-type="doi" xlink:type="simple">10.3897/zookeys.1115.84527.figures1-8</object-id><object-id xmlns:xlink="http://www.w3.org/1999/xlink" content-type="arpha" xlink:type="simple">695769C9-8DC2-511A-BDD5-B99E15BCF8DC</object-id><label>Figures 1–8.</label><caption><p><italic><tp:taxon-name><tp:taxon-name-part taxon-name-part-type="genus" reg="Dasypolia">Dasypolia</tp:taxon-name-part></tp:taxon-name></italic> (<italic><tp:taxon-name><tp:taxon-name-part taxon-name-part-type="genus" reg="Tatsipolia">Tatsipolia</tp:taxon-name-part></tp:taxon-name></italic> and <italic><tp:taxon-name><tp:taxon-name-part taxon-name-part-type="genus" reg="Auropolia">Auropolia</tp:taxon-name-part></tp:taxon-name></italic>) spp., adults. Depositories of the specimens: <bold>1–4</bold> and <bold>8</bold> in <abbrev xmlns:xlink="http://www.w3.org/1999/xlink" content-type="institution" xlink:title="Tibet Agricultural and Animal Husbandry University" id="ABBRID0EMJAE" xlink:type="simple">TAAHU</abbrev><bold>5</bold> in <abbrev xmlns:xlink="http://www.w3.org/1999/xlink" xlink:title="collection of Alessandro Floriani" id="ABBRID0ETJAE" xlink:type="simple">AFM</abbrev><bold>6</bold> in <named-content xmlns:xlink="http://www.w3.org/1999/xlink" content-type="dwc:institutional_code" xlink:title="Hungarian Natural History Museum" xlink:href="http://grbio.org/institution/hungarian-natural-history-museum-termeszettudomanyi-muzeum" xlink:type="simple">HNHM</named-content> (photo by B. Tóth) <bold>7</bold> in <named-content xmlns:xlink="http://www.w3.org/1999/xlink" content-type="dwc:institutional_code" xlink:title="Bavarian State Collection of Zoology" xlink:href="http://grbio.org/institution/bavarian-state-collection-zoology" xlink:type="simple">ZSM</named-content>.</p></caption><graphic xmlns:xlink="http://www.w3.org/1999/xlink" xlink:href="zookeys-1115-187_article-84527__-g001.jpg" position="float" orientation="portrait" xlink:type="simple" id="oo_723065.jpg"><uri content-type="original_file" xlink:type="simple">https://binary.pensoft.net/fig/723065</uri></graphic></fig><fig id="F3" position="float" orientation="portrait"><object-id xmlns:xlink="http://www.w3.org/1999/xlink" content-type="doi" xlink:type="simple">10.3897/zookeys.1115.84527.figures12-14</object-id><object-id xmlns:xlink="http://www.w3.org/1999/xlink" content-type="arpha" xlink:type="simple">451A18C4-F6B8-589E-8B7A-F509A65BD4D7</object-id><label>Figures 12–14.</label><caption><p><italic><tp:taxon-name><tp:taxon-name-part taxon-name-part-type="genus" reg="Dasypolia">Dasypolia</tp:taxon-name-part></tp:taxon-name></italic> (<italic><tp:taxon-name><tp:taxon-name-part taxon-name-part-type="genus" reg="Tatsipolia">Tatsipolia</tp:taxon-name-part></tp:taxon-name></italic> and <italic><tp:taxon-name><tp:taxon-name-part taxon-name-part-type="genus" reg="Auropolia">Auropolia</tp:taxon-name-part></tp:taxon-name></italic>) spp., male genitalia. Depositories of the specimens dissected: <bold>12</bold> in <abbrev xmlns:xlink="http://www.w3.org/1999/xlink" xlink:title="collection of Alessandro Floriani" id="ABBRID0EL1AE" xlink:type="simple">AFM</abbrev><bold>13</bold> in <named-content xmlns:xlink="http://www.w3.org/1999/xlink" content-type="dwc:institutional_code" xlink:title="Bavarian State Collection of Zoology" xlink:href="http://grbio.org/institution/bavarian-state-collection-zoology" xlink:type="simple">ZSM</named-content><bold>14</bold> in <abbrev xmlns:xlink="http://www.w3.org/1999/xlink" content-type="institution" xlink:title="Tibet Agricultural and Animal Husbandry University" id="ABBRID0EY1AE" xlink:type="simple">TAAHU</abbrev>.</p></caption><graphic xmlns:xlink="http://www.w3.org/1999/xlink" xlink:href="zookeys-1115-187_article-84527__-g003.jpg" position="float" orientation="portrait" xlink:type="simple" id="oo_723067.jpg"><uri content-type="original_file" xlink:type="simple">https://binary.pensoft.net/fig/723067</uri></graphic></fig></tp:treatment-sec><ref-list><ref id="B2"><mixed-citation xmlns:xlink="http://www.w3.org/1999/xlink" xlink:type="simple"><person-group><name name-style="western"><surname>Benedek</surname><given-names>B</given-names></name><name name-style="western"><surname>Behounek</surname><given-names>G</given-names></name><name name-style="western"><surname>Floriani</surname><given-names>A</given-names></name><name name-style="western"><surname>Saldaitis</surname><given-names>A</given-names></name></person-group> (<year>2011</year>) <article-title>New <italic><tp:taxon-name><tp:taxon-name-part taxon-name-part-type="genus">Dasypolia</tp:taxon-name-part></tp:taxon-name></italic> species (<tp:taxon-name><tp:taxon-name-part taxon-name-part-type="order">Lepidoptera</tp:taxon-name-part></tp:taxon-name>, <tp:taxon-name><tp:taxon-name-part taxon-name-part-type="family">Noctuidae</tp:taxon-name-part></tp:taxon-name>) from China, Sichuan, part I (plates 14–17).</article-title><source><tp:taxon-name><tp:taxon-name-part taxon-name-part-type="genus">Esperiana</tp:taxon-name-part></tp:taxon-name></source><volume>16</volume>: <fpage>107</fpage>–<lpage>125</lpage>.</mixed-citation></ref></ref-list></tp:taxon-treatment>
